# Supplementary material for: Effects of Guanxinning tablet on the gut microbiota and bile acid metabolism in mice with hyperlipidemia
Source: Front Pharmacol. 2026 Mar 27;17:1754769. doi: 10.3389/fphar.2026.1754769 (PMC13066125; doi:10.3389/fphar.2026.1754769)
Supplement: Supplementary file 1 [file Supplementaryfile2.xlsx]

## Sheet: Sheet1
Protein	Compound	affinity(kcal/mol)
FXR	Tanshinone I	-10.4
FXR	Cryptotanshinone	-10.1
FXR	Lithospermic acid	-9.8
FXR	Dihydrotanshinone	-9.7
FXR	Salvianolic acid L	-9.6
FXR	Salvianolic acid B	-9.6
FXR	icariside F2	-9.6
FXR	Dedihydro-salvianolic acid B	-9.6
FXR	Salvianolic acid Y	-9.5
FXR	Monomethyl lithospermate	-9.5
FXR	3'''-Deoxy-salvianolic acid B	-9.3
FXR	Hydroxytanshinone IIA	-9.3
FXR	Salvianolic acid K	-9.2
FXR	Sagerinic acid	-9
FXR	Salvianolic acid E	-9
FXR	Cryptochlorogenic acid	-8.9
FXR	Chlorogenic acid	-8.5
FXR	Chlorogenic acid glucoside	-8.5
FXR	Neochlorogenic acid	-8.4
FXR	Senkyunolide M	-8.4
FXR	Isochlorogenic Acid A	-8.4
FXR	Salvianolic acid A	-8.2
FXR	Senkyunolide D	-7.9
FXR	Salvianolic acid F	-7.8
FXR	Z-ligustilide	-7.7
FXR	Salvianolic acid D	-7.6
FXR	3-butylphthalide	-7.6
FXR	Senkyunolide F	-7.6
FXR	Senkyunolide I	-7.5
FXR	Rosmarinic acid	-7.5
FXR	Chuanxiongoside A	-7.5
FXR	n-butylidenephthalide	-7.5
FXR	Indole-3-acrylic acid	-7.4
FXR	Senkyunolide R	-7.2
FXR	Senkyunolide K	-7.2
FXR	Senkyunolide A	-7.1
FXR	Senkyunolide N	-7
FXR	2-hydroxystearic acid	-6.9
FXR	Senkyunolide J	-6.8
FXR	Caffeic acid	-6.6
FXR	Methyl-4-hydroxy-3,5-dimethoxycinnamate	-6.6
FXR	Ferulic acid	-6.6
FXR	Danshensu	-6.4
